# Supplementary material for: cATR Tracing Approach to Identify Individual Intermediary Neurons Based on Their Input and Output: A Proof-of-Concept Study Connecting Cerebellum and Central Hubs Implicated in Developmental Disorders
Source: Cells. 2022 Sep 24;11(19):2978. doi: 10.3390/cells11192978 (PMC9562212; doi:10.3390/cells11192978)
Supplement: Supplementary file 1 [file cells-11-02978-s001.zip]

Archive with 1 entries (1 files):
- cells-1890867-supplementary.pdf
